# Supplementary material for: Outcome of In-Hospital Cardiac Arrest among Patients with COVID-19: A Systematic Review and Meta-Analysis
Source: J Clin Med. 2023 Apr 10;12(8):2796. doi: 10.3390/jcm12082796 (PMC10144838; doi:10.3390/jcm12082796)
Supplement: Supplementary file 1 [file jcm-12-02796-s001.zip]

Archive with 1 entries (1 files):
- jcm-2250817-supplementary.pdf
